# Supplementary material for: Technological Strategies to Enhance the Shelf Life of PDO Tuscan Bread in a Compostable Bag-in-Bag System
Source: Foods. 2025 Dec 25;15(1):65. doi: 10.3390/foods15010065 (PMC12785392; doi:10.3390/foods15010065)
Supplement: Supplementary file 1 [file foods-15-00065-s001.zip]

Archive with 1 entries (1 files):
- foods-4023528-supplementary.pdf
